# Supplementary material for: Two new species of Oxycera (Diptera, Stratiomyidae) from Ningxia, China
Source: Zookeys. 2012 May 30;(198):69–77. doi: 10.3897/zookeys.198.2624 (PMC3368256; doi:10.3897/zookeys.198.2624)
Supplement: XML Treatment for Oxycera ningxiaensis [file zookeys.198.2624-treatment1.xml]

<!DOCTYPE tp:taxon-treatment
  PUBLIC "-//TaxonX//DTD Taxonomic Treatment Publishing DTD v0 20100105//EN" "tax-treatment-NSO.dtd">
<tp:taxon-treatment xmlns:tp="http://www.plazi.org/taxpub"><tp:treatment-meta><mixed-citation publication-type="journal"><person-group><name><surname>Zai-Hua</surname><given-names>Yang</given-names></name><name><surname>Jin-Yong</surname><given-names>Yu</given-names></name><name><surname>Mao-Fa</surname><given-names>Yang</given-names></name></person-group><article-title>Two new species of 
                    <italic>Oxycera</italic> (Diptera, Stratiomyidae) from Ningxia, China</article-title><source>Zookeys</source><day>30</day><month>5</month><year>2012</year><volume>2012</volume><issue>198</issue><fpage>69</fpage><lpage>77</lpage><pub-id pub-id-type="doi">10.3897/zookeys.198.2624</pub-id></mixed-citation></tp:treatment-meta><tp:nomenclature><tp:taxon-name>
                        <tp:taxon-name-part taxon-name-part-type="genus">Oxycera</tp:taxon-name-part>
                        <tp:taxon-name-part taxon-name-part-type="species">ningxiaensis</tp:taxon-name-part>
                    <object-id xmlns:xlink="http://www.w3.org/1999/xlink" xlink:type="simple">urn:lsid:zoobank.org:act:A45DC709-3450-40CE-BC15-8DF33352540E</object-id>
								<object-id xmlns:xlink="http://www.w3.org/1999/xlink" xlink:type="simple">http://species-id.net/wiki/Oxycera_ningxiaensis</object-id>
								</tp:taxon-name><tp:taxon-status xmlns:xlink="http://www.w3.org/1999/xlink" xlink:type="simple">sp. n.</tp:taxon-status><xref ref-type="fig" rid="F1">Figures 1–6</xref></tp:nomenclature><tp:treatment-sec sec-type="Holotype"><title>Holotype.</title><p>♂, Ningxia Hui Autonomous Region, JingYuan County, Liupanshan natural reserves, Dongshanpo, 2100 m, N35<sup>o</sup>36.767, E106<sup>o</sup>16.189, 28.viii.2009, Z.-H. Yang leg.</p></tp:treatment-sec><tp:treatment-sec sec-type="Paratypes"><title>Paratypes.</title><p>3♂♂, the same locality labels as the holotype, all in GUGC.</p></tp:treatment-sec><tp:treatment-sec sec-type="Diagnosis"><title>Diagnosis.</title><p>Dark species with brownish yellow postpronotal callus, scutellar spines, postalar callus and narrow upper margin of anepisternum. Body hairs black, R<sub>4</sub> present, legs mostly dark to black but bases and tips of coxae, femora and tibiae yellow, tarsi black but 1–2 basal tarsomeres on mid and hind tarsus yellow.</p></tp:treatment-sec><tp:treatment-sec sec-type="Description"><title>Description.</title><p>Male (<xref ref-type="fig" rid="F1">Figs 1–6</xref>). Length: body 4.8–5.2 mm, wing 4.3–5.0 mm. Head elliptical in frontal view, shining black, with black hairs; slightly broader than thorax, 1.4 times as long as high in profile and 0.8 times as high as broad. Vertex and ocellar tubercle black, both with black hairs. Ocelli and contiguous eyes brown, nearly bare, slightly darker in lower part, upper facets distinctly larger than lower. Frons shiny black; face black with some punctures and pale hairs, and a white lateral pollinose stripe on each side along eyes. Antenna dark brown to black, relative length of antennal scape, pedicel and flagellum (without arista) 3:5:10, relative width 7:9:10; arista about equal to length of rest of antenna. Occiput shiny black with some black hairs. Proboscis pale and palpus dark brown, both with some pale hairs.</p><p>Thorax (<xref ref-type="fig" rid="F1">Figs 1, 2</xref>) mostly shining black, densely punctate and black haired; postpronotal callus, scutellar spines, postalar callus and narrow upper margin of anepisternum yellowish brown; length of scutellar spines only 1/4 as long as scutellum length. Wing black, stigma and veins darker than the mambrane, vein R<sub>4</sub> present. Legs mostly dark brown to black, but each femur and tibia with yellow base and apex, mid and hind tarsi 1 yellow; legs wholly with short pale hairs. Halter yellow with yellowish brown base.</p><p>Abdomen (<xref ref-type="fig" rid="F1">Figs. 1, 2</xref>) about as long as thorax, shining black, densely punctate, tergites 1–2 with dense black hairs, tergites 3–5 only with sparse pale hairs; similar hairs on venter. Male terminalia: epandrium trapezoidal (<xref ref-type="fig" rid="F1">Fig. 3</xref>), its base narrower than tip, apical margin with sparse short hairs; proctiger elongate-oval, genital capsule with high medial process at hind margin (<xref ref-type="fig" rid="F1">Fig. 6</xref>); aedeagal complex (<xref ref-type="fig" rid="F1">Figs. 4, 5</xref>) bilobate, each lobe narrowed and pointed apically.</p><p>Female. Unknown.</p><fig id="F1" position="float" orientation="portrait"><label>Figures 1–6.</label><caption><p><italic><tp:taxon-name>Oxycera ningxiaensis</tp:taxon-name></italic> sp. n. holotype <bold>1</bold> Male, dorsal view <bold>2</bold> Male, lateral view <bold>3</bold> Proctiger, cerci and epandrium, ventral view <bold>4–5</bold> Aedeagal complex in dorsal and lateral view <bold>6</bold> Genital capsule, dorsal view.</p></caption><graphic xmlns:xlink="http://www.w3.org/1999/xlink" xlink:href="ZooKeys-198-069-g001.jpg" position="float" orientation="portrait" xlink:type="simple"/></fig></tp:treatment-sec><tp:treatment-sec sec-type="Remarks"><title>Remarks.</title><p>This new species is very similar to <italic><tp:taxon-name>Oxycera qiana</tp:taxon-name></italic> <xref ref-type="bibr" rid="B15">Yang et al. 2009</xref>. Both are black but the new species is slender, with the scape and pedicel black, the male eyes are only sparsely haired or bare, and the male terminalia are species-specific (<xref ref-type="fig" rid="F1">Figs 3–6</xref>). <italic><tp:taxon-name>Oxycera qiana</tp:taxon-name></italic> is stouter, with a somewhat paler scape and pedicel and densely haired eyes. The male terminalia are of quite different shape (cf. Figs 7–11 in <xref ref-type="bibr" rid="B15">Yang et al. 2009</xref>), i.e. <!--PageBreak-->the genital capsule is narrowed distally and without a medial process, and the aedeagal complex is trilobate.</p></tp:treatment-sec><tp:treatment-sec sec-type="Etymology"><title>Etymology.</title><p>The species is named after the type locality Ningxia in the Hui Autonomous Region.</p></tp:treatment-sec><tp:treatment-sec sec-type="Distribution"><title>Distribution.</title><p>China (Ningxia).</p></tp:treatment-sec><ref-list><ref id="B15"><mixed-citation xmlns:xlink="http://www.w3.org/1999/xlink" xlink:type="simple"><person-group><name name-style="western"><surname>Yang</surname><given-names>ZH</given-names></name><name name-style="western"><surname>Yang</surname><given-names>MF</given-names></name><name name-style="western"><surname>Wei</surname><given-names>LM</given-names></name></person-group> (<year>2009</year>)<article-title> Two new species of <italic>Oxycera</italic> and description of the female of <italic>O. signata</italic> Brunetti from China (Diptera, Stratiomyidae).</article-title><source>Zootaxa </source><volume>2299</volume>: <fpage>19</fpage>-<lpage>28</lpage>.</mixed-citation></ref></ref-list></tp:taxon-treatment>
