# Supplementary material for: Two new species of Oxycera (Diptera, Stratiomyidae) from Ningxia, China
Source: Zookeys. 2012 May 30;(198):69–77. doi: 10.3897/zookeys.198.2624 (PMC3368256; doi:10.3897/zookeys.198.2624)
Supplement: XML Treatment for Oxycera rozkosnyi [file zookeys.198.2624-treatment2.xml]

<!DOCTYPE tp:taxon-treatment
  PUBLIC "-//TaxonX//DTD Taxonomic Treatment Publishing DTD v0 20100105//EN" "tax-treatment-NSO.dtd">
<tp:taxon-treatment xmlns:tp="http://www.plazi.org/taxpub"><tp:treatment-meta><mixed-citation publication-type="journal"><person-group><name><surname>Zai-Hua</surname><given-names>Yang</given-names></name><name><surname>Jin-Yong</surname><given-names>Yu</given-names></name><name><surname>Mao-Fa</surname><given-names>Yang</given-names></name></person-group><article-title>Two new species of 
                    <italic>Oxycera</italic> (Diptera, Stratiomyidae) from Ningxia, China</article-title><source>Zookeys</source><day>30</day><month>5</month><year>2012</year><volume>2012</volume><issue>198</issue><fpage>69</fpage><lpage>77</lpage><pub-id pub-id-type="doi">10.3897/zookeys.198.2624</pub-id></mixed-citation></tp:treatment-meta><tp:nomenclature><tp:taxon-name>
                        <tp:taxon-name-part taxon-name-part-type="genus">Oxycera</tp:taxon-name-part>
                        <tp:taxon-name-part taxon-name-part-type="species">rozkosnyi</tp:taxon-name-part>
                    <object-id xmlns:xlink="http://www.w3.org/1999/xlink" xlink:type="simple">urn:lsid:zoobank.org:act:0A25C653-526B-4A55-ACE0-A1F35B822FC0</object-id>
								<object-id xmlns:xlink="http://www.w3.org/1999/xlink" xlink:type="simple">http://species-id.net/wiki/Oxycera_rozkosnyi</object-id>
								</tp:taxon-name><tp:taxon-status xmlns:xlink="http://www.w3.org/1999/xlink" xlink:type="simple">sp. n.</tp:taxon-status><xref ref-type="fig" rid="F2">Figures 7–10</xref></tp:nomenclature><tp:treatment-sec sec-type="Holotype"><title>Holotype.</title><p>♀, Ningxia Hui Autonomous Region, Jing Yuan County, Liupanshan natural reserves, Dongshanpo, 2100 m, N35<sup>o</sup>36.767; E106<sup>o</sup>16.189, 28.viii.2009, Z.-H. Yang leg.</p></tp:treatment-sec><tp:treatment-sec sec-type="Diagnosis"><title>Diagnosis.</title><p>Dark species without yellow stripes or spots on scutum (except postalar calli), eyes sparsely brown haired, legs mainly yellowish although femora mostly black. Abdomen with round yellow lateral markings on tergites 3 and 4 and a large central spot on tergite 1, and the posterior portion of tergite 5 yellow.</p></tp:treatment-sec><tp:treatment-sec sec-type="Description"><title>Description.</title><p>Male unknown.<!--PageBreak--></p><p>Female (<xref ref-type="fig" rid="F2">Figs 7–10</xref>). Length: body 6.3mm, wing 5.6 mm.</p><p>Head (<xref ref-type="fig" rid="F2">Figs 7–8, 10</xref>) shining black with yellow pattern, 1.5 times as high as long in profile and 0.7–0.8 as high as broad in dorsal view. Frons with 3 pairs of medial pruinose yellow spots above antennae and a subtriangular yellow spot at eye margin on each side. Eyes sparsely short brown haired. Postocular rim with a oblong yellow spot on upper part and a pale subtriangular spot above postgena. Antenna (<xref ref-type="fig" rid="F2">Fig. 9</xref>) yellowish brown, but scape and basal part of pedicel dark brown; relative lengths of antennal scape, pedicel and flagellum (without arista) 1:1.5:4, relative widths 5:7:9; arista about 0.9 times as long as rest of antenna. Face with white pollinose stripes along eye margin at each side. Hairs on head pale. Proboscis (<xref ref-type="fig" rid="F2">Fig. 8</xref>) yellow, palpus dark brown, both pale haired.</p><p>Thorax (<xref ref-type="fig" rid="F2">Figs. 7–8</xref>) shiny black. including postpronotal callus, scutum black, with whitish yellow hairs; postalar callus with a small subtriangular yellow anterior spot. Scutellum yellow, covered with sparse yellow hairs, spines yellow with dark tips; an<!--PageBreak-->episternum with a narrow yellow stripe at upper margin from postalar callus to wing base; entire pleura with pale hairs. Legs: coxae and basal 4/5 of femora black, 3<sup>r</sup><sup>d</sup> to 5<sup>th</sup> tarsomeres dark brown to black, rest of legs yellow to yellowish brown though tibiae slightly darkened at middle. Wing hyaline, veins pale yellow to brownish yellow, vein R<sub>4</sub> present. Halter yellow with dark brown base.</p><p>Abdomen (<xref ref-type="fig" rid="F2">Figs. 7–8</xref>) shining black with following yellow pattern (<xref ref-type="fig" rid="F2">Fig. 7</xref>): tergite 1 with a large central spot, tergites 3 and 4 each with a pair of yellow lateral spots, tergite 5 with yellow posterior margin. Dorsum densely punctate and sparsely haired; venter entirely black, entire abdomen pale haired.</p><fig id="F2" position="float" orientation="portrait"><label>Figures 7–10.</label><caption><p><italic><tp:taxon-name>Oxycera rozkosnyi</tp:taxon-name></italic> sp.n. holotype <bold>7</bold> Female, dorsal view <bold>8</bold> Female, lateral view <bold>9</bold> Antenna, inside <bold>10</bold> Head, frontal view.</p></caption><graphic xmlns:xlink="http://www.w3.org/1999/xlink" xlink:href="ZooKeys-198-069-g002.jpg" position="float" orientation="portrait" xlink:type="simple"/></fig></tp:treatment-sec><tp:treatment-sec sec-type="Remarks"><title>Remarks.</title><p>This new species is similar to <italic><tp:taxon-name>Oxycera dives</tp:taxon-name></italic> Loew, 1845 and <italic><tp:taxon-name>Oxycera locuples</tp:taxon-name></italic> Loew, 1857 known from Europe, but it may be separated from both by the missing dorsolateral stripes on the scutum and the large central spot on tergite 1. Lateral markings on tergite 2 are absent in the new species (and usually also in <italic><tp:taxon-name>Oxycera dives</tp:taxon-name></italic>) but distinct in <italic><tp:taxon-name>Oxycera locuples</tp:taxon-name></italic>. Using the most recent key to species of <italic><tp:taxon-name>Oxycera</tp:taxon-name></italic> from China (<xref ref-type="bibr" rid="B17">Zhang et al. 2010</xref>) the new species runs to couplet 9 (R<sub>4</sub> present) but spines on the scutellum are not almost vertical.</p></tp:treatment-sec><tp:treatment-sec sec-type="Etymology"><title>Etymology.</title><p>The species is named in honor of Prof. Rudolf Rozkošný, a prominent Czech dipterist who contributed significantly to the knowledge of Palaearctic and Oriental <tp:taxon-name>Stratiomyidae</tp:taxon-name>.</p></tp:treatment-sec><tp:treatment-sec sec-type="Distribution"><title>Distribution.</title><p>China (Ningxia).</p></tp:treatment-sec><ref-list><ref id="B17"><mixed-citation xmlns:xlink="http://www.w3.org/1999/xlink" xlink:type="simple"><person-group><name name-style="western"><surname>Zhang</surname><given-names>TT</given-names></name><name name-style="western"><surname>Li</surname><given-names>Z</given-names></name><name name-style="western"><surname>Yang</surname><given-names>D</given-names></name></person-group> (<year>2010</year>)<article-title> Notes on species of <italic>Oxycera</italic> Meigen from China with description of a new species (Diptera: Stratiomyidae).</article-title><source>Aquatic Insects </source><volume>32</volume> (<issue>1</issue>): <fpage>29</fpage>-<lpage>34</lpage>. doi: <ext-link ext-link-type="uri" xlink:href="http://dx.doi.org/ 10.1080/01650420903113752" xlink:type="simple"> 10.1080/01650420903113752</ext-link></mixed-citation></ref></ref-list></tp:taxon-treatment>
